# Supplementary material for: Knowledge of Human Papillomavirus and Cervical Cancer among Women Attending Gynecology Clinics in Pretoria, South Africa
Source: Int J Environ Res Public Health. 2022 Apr 1;19(7):4210. doi: 10.3390/ijerph19074210 (PMC8998542; doi:10.3390/ijerph19074210)
Supplement: Supplementary file 1 [file ijerph-19-04210-s001.zip]

Archive with 1 entries (1 files):
- ijerph-1569036-supplementary.pdf
